# Supplementary material for: Drug Delivery Approaches for Managing Overactive Bladder (OAB): A Systematic Review
Source: Pharmaceuticals (Basel). 2021 Apr 26;14(5):409. doi: 10.3390/ph14050409 (PMC8146593; doi:10.3390/ph14050409)
Supplement: Supplementary file 1 [file pharmaceuticals-14-00409-s001.zip]

Archive with 1 entries (1 files):
- pharmaceuticals-1130491-supplementary.pdf
